# Supplementary material for: The transverse four-chamber view for the assessment of atrial tissue deformation in the fetus
Source: PLoS One. 2018 Jul 2;13(7):e0199581. doi: 10.1371/journal.pone.0199581 (PMC6028085; doi:10.1371/journal.pone.0199581)
Supplement: S1 Dataset — (XLS) [file pone.0199581.s001.xls]

## Sheet: R2-4 (ROI 1) longitudinal
Patientnumber	gestational week	gestational day	frames per second	Region of Interest	Time to peak velocity [pixel]	Peak velocity [pixel]	Time to peak velocity [ms]	Peak velocity [mm/s]	Time to peak displacement [pixel]	Peak displacement [pixel]	Time to peak displacement [ms]	Peak displacement [mm]	Time to peak strain [pixel]	Peak strain [pixel]	Time to peak strain [ms]	Peak strain [1/strain]	xaxis [pixel]	yaxis of [pixel]	xaxis [ms]	yaxis [mm/s]	yaxis [mm]	yaxis [1/strain]	heart rate [1/min]
2	19	4	162	2	102	9											244	273	420.62	67.2	4.6		142.647
2	19	4	162	3		15											244	273	420.62	67.2	4.6		142.647
2	19	4	162	4	88	31	151.699	7.63077									244	273	420.62	67.2	4.6		142.647
3	19	6	161	2	92	39	159.416	10.6103	-82	-50	-142.089	-0.845588					244	272	422.8	74	4.6		141.911
3	19	6	161	3	87	16			-75	-12	-129.959	-0.202941					244	272	422.8	74	4.6		141.911
3	19	6	161	4	84	23	145.554	6.25735									244	272	422.8	74	4.6		141.911
4	19	6	165	2		5			-11	-68	-17.7154	-2.5					244	272	392.96	165.6	10		152.687
4	19	6	165	3	66	9	106.292	5.47941	-126	-9	-202.922	-0.330882					244	272	392.96	165.6	10		152.687
4	19	6	165	4	69	12	111.124	7.30588	-126	-9	-202.922	-0.330882					244	272	392.96	165.6	10		152.687
6	20	3	155	2					-123	-100	-204.8	-1.61765					244	272	406.27	78.8	4.4		147.685
6	20	3	155	3					-117	-30	-194.81	-0.485294					244	272	406.27	78.8	4.4		147.685
6	20	3	155	4					-116	-23	-193.145	-0.372059					244	272	406.27	78.8	4.4		147.685
7	20	4	149	2					-112	-136	-208.88	-1.8					244	272	455.06	62.8	3.6		131.851
7	20	4	149	3		18			-104	-59	-193.96	-0.780882					244	272	455.06	62.8	3.6		131.851
7	20	4	149	4	80	34	149.2	7.85	-118	-37	-220.07	-0.489706					244	272	455.06	62.8	3.6		131.851
8	20	5	163	2					-126	-121	-196.322	-1.06374					244	273	380.18	31.4	2.4	0.46	157.82
8	20	5	163	3					-139	-55	-216.578	-0.483516					244	273	380.18	31.4	2.4	0.46	157.82
8	20	5	163	4					-139	-45	-216.578	-0.395604	154	31	239.95	0.0522344	244	273	380.18	31.4	2.4	0.46	157.82
13	21	1	165	2					-131	-127	-211.2	-2.79121					244	273	393.38	106.8	6		152.524
13	21	1	165	3					-132	-55	-212.812	-1.20879					244	273	393.38	106.8	6		152.524
13	21	1	165	4					-136	-23	-219.261	-0.505495					244	273	393.38	106.8	6		152.524
18	22	0	93	2	82	6							52	8			244	273	453.77	89.2	5.6	1.16	132.226
18	22	0	93	3	82	26	152.496	8.49524					41	25	76.2482	0.106227	244	273	453.77	89.2	5.6	1.16	132.226
18	22	0	93	4	82	38	152.496	12.4161	90	17	167.374	0.348718	18	9			244	273	453.77	89.2	5.6	1.16	132.226
19	22	2	142	2		10											244	273	401.1	89.2	5.8	1.58	149.589
19	22	2	142	3													244	273	401.1	89.2	5.8	1.58	149.589
19	22	2	142	4	82	18	134.796	5.88132									244	273	401.1	89.2	5.8	1.58	149.589
20	22	4	143	2		17			-127	-30	-211.778	-0.485294	104	16	173.424	0.08	244	272	406.88	52.8	4.4	1.36	147.464
20	22	4	143	3					-124	-17	-206.775	-0.275					244	272	406.88	52.8	4.4	1.36	147.464
20	22	4	143	4		25			-144	-35	-240.126	-0.566176					244	272	406.88	52.8	4.4	1.36	147.464
22	24	2	146	2	62	22	97.2612	5.27033	-144	-124	-225.897	-1.54432					244	273	382.77	65.4	3.4	0.6	156.752
22	24	2	146	3					-132	-64	-207.072	-0.79707					244	273	382.77	65.4	3.4	0.6	156.752
22	24	2	146	4					-126	-41	-197.66	-0.510623					244	273	382.77	65.4	3.4	0.6	156.752
23	25	6	137	2	88	28	147.422	10.0513					56	18	93.8138	0.0606593	244	273	408.76	98	5.2	0.92	146.785
23	25	6	137	3	83	24	139.045	8.61538					51	15	85.4375	0.0505495	244	273	408.76	98	5.2	0.92	146.785
23	25	6	137	4		12											244	273	408.76	98	5.2	0.92	146.785
25	26	3	131	2					-139	-57	-235.246	-1.0022					244	273	412.95	73.4	4.8	0.82	145.296
25	26	3	131	3					-153	-24	-258.94	-0.421978					244	273	412.95	73.4	4.8	0.82	145.296
25	26	3	131	4	83	19	140.471	5.10842	-153	-25	-258.94	-0.43956					244	273	412.95	73.4	4.8	0.82	145.296
27	27	3	130	2	83	50	151.791	11.6117					45	13			244	273	446.23	63.4	4.2	0.94	134.46
27	27	3	130	3	80	38	146.305	8.82491					26	8			244	273	446.23	63.4	4.2	0.94	134.46
27	27	3	130	4	76	46	138.99	10.6828	97	9			25	7			244	273	446.23	63.4	4.2	0.94	134.46
32	28	3	133	2	78	17	144.498	7.49744	36	11	66.6915	0.306227	49	13	90.7745	0.0752381	244	273	452.02	120.4	7.6	1.58	132.737
32	28	3	133	3		6											244	273	452.02	120.4	7.6	1.58	132.737
32	28	3	133	4		7							133	16	246.388	0.0926007	244	273	452.02	120.4	7.6	1.58	132.737
34	29	6	127	2					-123	-136	-209.786	-1.49451	14	27	23.878	0.0514286	244	273	416.16	49.6	3	0.52	144.175
34	29	6	127	3		16			-138	-121	-235.369	-1.32967	15	23			244	273	416.16	49.6	3	0.52	144.175
34	29	6	127	4	79	56	134.74	10.1744	-139	-73	-237.075	-0.802198	84	20			244	273	416.16	49.6	3	0.52	144.175
35	30	4	139	2	35	28	67.0867	6.46154	42	20	80.504	0.29304	143	53	274.097	0.0776557	244	273	467.69	63	4	0.4	128.29
35	30	4	139	3	37	29	70.9202	6.69231	44	22	84.3375	0.322344	151	71	289.431	0.104029	244	273	467.69	63	4	0.4	128.29
35	30	4	139	4	42	33	80.504	7.61538	44	21	84.3375	0.307692	153	54	293.265	0.0791209	244	273	467.69	63	4	0.4	128.29
38	31	3	136	2					-149	-61	-264.133	-1.47473					244	273	432.54	99.4	6.6		138.715
38	31	3	136	3		9			-149	-38	-264.133	-0.918681					244	273	432.54	99.4	6.6		138.715
38	31	3	136	4	92	20	163.089	7.28205	-83	-18	-147.135	-0.435165					244	273	432.54	99.4	6.6		138.715
38	32	0	135	2	76	72	120.413	12.6066	94	18	148.932	0.250549	53	26	83.9724	0.0590476	244	273	386.59	47.8	3.8	0.62	155.203
38	32	0	135	3	72	69	114.076	12.0813	103	30	163.192	0.417582	122	28	193.295	0.0635897	244	273	386.59	47.8	3.8	0.62	155.203
38	32	0	135	4	71	73	112.491	12.7817	107	38	169.529	0.528938	123	38	194.879	0.0863004	244	273	386.59	47.8	3.8	0.62	155.203
39	32	1	100	2	65	16	111.851	8.22857	-46	-12	-79.1558	-0.43956					244	273	419.87	140.4	10		142.901
39	32	1	100	3					-92	-10	-158.312	-0.3663					244	273	419.87	140.4	10		142.901
39	32	1	100	4					-92	-9	-158.312	-0.32967					244	273	419.87	140.4	10		142.901

## Sheet: TTP RA
RA	RA L TTPS ms	RA T TTPS	RA T TTPD	RA L TTPD ms	RA L TTPV	RA T TTPV
2		222.274	211.855			166.706
3		227.484	210.118			171.915
4		222.274	217.065		151.699	166.706
2		203.076	196.472	-142.089	159.416	165.102
3		196.472	189.868	-129.959		178.311
4		196.472	189.868		145.554	184.915
2		188.02	168.401	-17.7154		150.416
3		191.29	171.671	-202.922	106.292	155.321
4			178.211	-202.922	111.124	130.797
2		200.994	189.738	-204.8		172.051
3		202.602	188.13	-194.81		170.443
4		223.505	189.738	-193.145		165.619
2				-208.88		146.715
3				-193.96
4		218.366		-220.07	149.2	146.715
2		298.441	153.254	-196.322		140.348
3		195.197	174.225	-216.578		162.933
4	239.95	246.819	190.357	-216.578		150.027
2		214.958		-211.2		155.538
3		230.686	211.462	-212.812		193.986
4		230.686	211.462	-219.261		186.996
2		203.076	194.821			151.894
3	76.2482	212.982	189.868		152.496	171.707
4		206.378	193.17	167.374	152.496	163.468
2		270.474				153.602
3		208.699	180.316			160.281
4		285.5			134.796	140.246
2	173.424			-211.778		113.844
3		181.189	144.31	-206.775		112.241
4		161.948	144.31	-240.126		131.482
2		214.41	281.414	-225.897	97.2612	122.281
3			187.609	-207.072		137.357
4		281.414	182.584	-197.66		132.331
2	93.8138	226.072	191.557		147.422	153.591
3	85.4375	203.637	188.105		139.045	153.591
4		212.266	195.008			167.397
2		213.59	178.82	-235.246		145.705
3		192.066	167.23	-258.94		160.607
4		183.787	175.508	-258.94	140.471	135.77
2		251.719	203.773		151.791	176.375
3		226.034	203.773		146.305	155.826
4		222.609	205.485		138.99	157.539
2	90.7745	211.399	178.368	66.6915	144.498	133.776
3		211.399	178.368			132.125
4	246.388	209.748	184.974			140.382
2	23.878	146.467	131.05	-209.786		109.465
3		160.343	143.384	-235.369		117.174
4		238.973	144.926	-237.075	134.74	109.465
2	274.097	251.143	227.485	80.504	67.0867	191.087
3	289.431	238.404		84.3375	70.9202	198.367
4	293.265	240.224		84.3375	80.504	181.988
2		221.304	196.115	-264.133		161.93
3		210.509	188.918	-264.133		163.729
4		221.304	199.714	-147.135	163.089	170.926
2	83.9724	237.867	208.815	148.932	120.413	159.789
3	193.295	217.893	201.551	163.192	114.076	168.867
4	194.879	306.867	214.262	169.529	112.491	168.867
2		183.705	159.613	-79.1558	111.851	129.497
3		177.682	159.613	-158.312		131.003
4		254.477	144.555	-158.312		109.922

## Sheet: TTP LA
ROI 5-7	LA L TTPS	LA T TTPS	LA L TTPD	LA T TTPD	LA L TTPV	LA T TTPV
5		185.807			153.423	147.604
6		152.813		194.49	158.594	171.915
7		152.813		182.334	194.795	171.915
5		221.237		203.076	145.554	170.056
6				203.076	162.882	279.023
7						279.023
5			-235.132		117.566
6		178.211	-90.1875		122.397	150.416
7			-230.3			150.416
5			-239.766			165.619
6		188.13	-239.766	247.624		159.187
7			-239.766			159.187
5		220.072	-152.93	196.188		168.892
6		238.838	-156.66			158.656
7		250.78	-268.56	172.304		158.656
5	241.508		-221.252		138.672	120.99
6		204.876	-222.81	198.423		138.735
7	130.882	222.621	-213.462	183.904		145.188
5			-145.099	291.853		186.996
6		211.462	-138.65	209.715	156.385	186.996
7		209.715	-232.159	193.986	154.772	186.996
5			169.234		152.496
6			223.166		87.4065
7	154.356		234.324		185.971	158.498
5	208.769			197.012	182.468	146.924
6	208.769	208.699		192.003	179.18	155.272
7		237.082		156.941		135.237
5			-210.11
6		147.517	-148.411	145.913		126.672
7		147.517	-196.77	134.689		120.258
5		180.909	-203.935
6	114.517	175.884	-233.741	160.808	64.3179	132.331
7		229.486	-229.035	150.757		132.331
5	58.6336				177.576	136.333
6					192.653	146.688
7		189.831				144.962
5			-240.323			41.3934
6			-160.78		186.166	167.23
7		188.754	-253.863	180.475		162.262
5	230.43		208.485	193.499	162.764	147.264
6	230.43		210.313	210.622	160.935	145.552
7	137.161	244.87		188.361	155.449	87.3312
5	142.646			168.459		148.64
6		188.278		140.382	205.632	138.731
7		170.11		153.595		133.776
5			-243.897	83.2552	143.268	74.0046
6			-274.597	151.093	150.09	124.883
7	245.603	154.176	-272.892	143.384		124.883
5		27.2982		214.745	203.177	196.547
6				214.745	210.844	198.367
7		249.323		214.745		207.466
5		221.304	-177.27	206.91	193.225	161.93
6		221.304	-177.27	196.115	193.225	181.721
7		192.517	-175.498	185.32	241.088	179.922
5		248.762	177.451	214.262	128.335	197.92
6		147.078			158.439	188.841
7	297.864			226.972		188.841
5			-230.584	161.118	161.753	93.3583
6		192.74	-237.467	159.613	163.474	132.509
7		162.624	-156.591	152.084	172.078	123.474

## Sheet: R5-7 (ROI 2) longitudinal
Patientnumber	gestational week	gestational day	frames per second	Region of Interest	Time to peak velocity [pixel]	Peak velocity [pixel]	Time to peak velocity [ms]	Peak velocity [mm/s]	Time to peak displacement [pixel]	Peak displacement [pixel]	Time to peak displacement [ms]	Peak displacement [mm]	Time to peak strain [pixel]	Peak strain [pixel]	Time to peak strain [ms]	Peak strain [1/strain]	xaxis [pixel]	yaxis of [pixel]	xaxis [ms]	yaxis [mm/s]	yaxis [mm]	yaxis [1/strain]	heart rate [1/min]
2	19	4	162	5	89	37	153.423	9.10769		9							244	273	420.62	67.2	4.6		142.647
2	19	4	162	6	92	45	158.594	11.0769									244	273	420.62	67.2	4.6		142.647
2	19	4	162	7	113	24	194.795	5.90769									244	273	420.62	67.2	4.6		142.647
3	19	6	161	5	84	22	145.554	5.98529									244	272	422.8	74	4.6		141.911
3	19	6	161	6	94	21	162.882	5.71324									244	272	422.8	74	4.6		141.911
3	19	6	161	7	94	17											244	272	422.8	74	4.6		141.911
4	19	6	165	5	73	10	117.566	6.08824	-146	-7	-235.132	-0.257353					244	272	392.96	165.6	10		152.687
4	19	6	165	6	76	13	122.397	7.91471	-56	-8	-90.1875	-0.294118					244	272	392.96	165.6	10		152.687
4	19	6	165	7					-143	-23	-230.3	-0.845588					244	272	392.96	165.6	10		152.687
6b	20	3	155	5					-144	-22	-239.766	-0.355882					244	272	406.27	78.8	4.4		147.685
6b	20	3	155	6					-144	-27	-239.766	-0.436765					244	272	406.27	78.8	4.4		147.685
6b	20	3	155	7					-144	-82	-239.766	-1.32647					244	272	406.27	78.8	4.4		147.685
7	20	4	149	5					-82	-17	-152.93	-0.225					244	272	455.06	62.8	3.6		131.851
7	20	4	149	6					-84	-16	-156.66	-0.211765					244	272	455.06	62.8	3.6		131.851
7	20	4	149	7		21			-144	-85	-268.56	-1.125					244	272	455.06	62.8	3.6		131.851
8	20	5	163	5	89	51	138.672	5.86593	-142	-41	-221.252	-0.36044	155	37	241.508	0.0623443	244	273	380.18	31.4	2.4	0.46	157.82
8	20	5	163	6					-143	-80	-222.81	-0.703297					244	273	380.18	31.4	2.4	0.46	157.82
8	20	5	163	7					-137	-124	-213.462	-1.09011	84	30	130.882	0.0505495	244	273	380.18	31.4	2.4	0.46	157.82
13	21	1	165	5		12			-90	-15	-145.099	-0.32967					244	273	393.38	106.8	6		152.524
13	21	1	165	6	97	16	156.385	6.25934	-86	-18	-138.65	-0.395604					244	273	393.38	106.8	6		152.524
13	21	1	165	7	96	13	154.772	5.08571	-144	-38	-232.159	-0.835165					244	273	393.38	106.8	6		152.524
18	22	0	93	5	82	35	152.496	11.4359	91	22	169.234	0.451282					244	273	453.77	89.2	5.6	1.16	132.226
18	22	0	93	6	47	27	87.4065	8.82198	120	28	223.166	0.574359	88	10			244	273	453.77	89.2	5.6	1.16	132.226
18	22	0	93	7	100	25	185.971	8.1685	126	34	234.324	0.697436	83	17	154.356	0.0722344	244	273	453.77	89.2	5.6	1.16	132.226
19	22	2	142	5	111	23	182.468	7.51502	119	8			127	11	208.769	0.063663	244	273	401.1	89.2	5.8	1.58	149.589
19	22	2	142	6	109	20	179.18	6.5348					127	16	208.769	0.0926007	244	273	401.1	89.2	5.8	1.58	149.589
19	22	2	142	7													244	273	401.1	89.2	5.8	1.58	149.589
20	22	4	143	5					-126	-40	-210.11	-0.647059					244	272	406.88	52.8	4.4	1.36	147.464
20	22	4	143	6					-89	-18	-148.411	-0.291176					244	272	406.88	52.8	4.4	1.36	147.464
20	22	4	143	7		25			-118	-52	-196.77	-0.841176					244	272	406.88	52.8	4.4	1.36	147.464
22	24	2	146	5		16			-130	-37	-203.935	-0.460806					244	273	382.77	65.4	3.4	0.6	156.752
22	24	2	146	6	41	27	64.3179	6.46813	-149	-16	-233.741	-0.199267	73	34	114.517	0.0747253	244	273	382.77	65.4	3.4	0.6	156.752
22	24	2	146	7	119	16			-146	-63	-229.035	-0.784615					244	273	382.77	65.4	3.4	0.6	156.752
23	25	6	137	5	106	16	177.576	5.74359		9			35	16	58.6336	0.0539194	244	273	408.76	98	5.2	0.92	146.785
23	25	6	137	6	115	37	192.653	13.2821									244	273	408.76	98	5.2	0.92	146.785
23	25	6	137	7													244	273	408.76	98	5.2	0.92	146.785
25	26	3	131	5	51	14			-142	-15	-240.323	-0.263736					244	273	412.95	73.4	4.8	0.82	145.296
25	26	3	131	6	110	23	186.166	6.18388	-95	-50	-160.78	-0.879121					244	273	412.95	73.4	4.8	0.82	145.296
25	26	3	131	7					-150	-43	-253.863	-0.756044					244	273	412.95	73.4	4.8	0.82	145.296
27	27	3	130	5	89	58	162.764	13.4696	114	23	208.485	0.353846	126	19	230.43	0.0654212	244	273	446.23	63.4	4.2	0.94	134.46
27	27	3	130	6	88	56	160.935	13.0051	115	23	210.313	0.353846	126	21	230.43	0.0723077	244	273	446.23	63.4	4.2	0.94	134.46
27	27	3	130	7	85	51	155.449	11.844					75	25	137.161	0.0860806	244	273	446.23	63.4	4.2	0.94	134.46
32	28	3	133	5	106	7							77	13	142.646	0.0752381	244	273	452.02	120.4	7.6	1.58	132.737
32	28	3	133	6	111	28	205.632	12.3487									244	273	452.02	120.4	7.6	1.58	132.737
32	28	3	133	7		7											244	273	452.02	120.4	7.6	1.58	132.737
34	29	6	127	5	84	33	143.268	5.9956	-143	-39	-243.897	-0.428571					244	273	416.16	49.6	3	0.52	144.175
34	29	6	127	6	88	35	150.09	6.35897	-161	-71	-274.597	-0.78022	139	20			244	273	416.16	49.6	3	0.52	144.175
34	29	6	127	7					-160	-87	-272.892	-0.956044	144	24	245.603	0.0457143	244	273	416.16	49.6	3	0.52	144.175
35	30	4	139	5	106	46	203.177	10.6154									244	273	467.69	63	4	0.4	128.29
35	30	4	139	6	110	23	210.844	5.30769									244	273	467.69	63	4	0.4	128.29
35	30	4	139	7		16											244	273	467.69	63	4	0.4	128.29
38	31	3	136	5	109	19	193.225	6.91795	-100	-17	-177.27	-0.410989					244	273	432.54	99.4	6.6		138.715
38	31	3	136	6	109	19	193.225	6.91795	-100	-23	-177.27	-0.556044					244	273	432.54	99.4	6.6		138.715
38	31	3	136	7	136	27	241.088	9.83077	-99	-32	-175.498	-0.773626					244	273	432.54	99.4	6.6		138.715
38b	32	0	135	5	81	51	128.335	8.92967	112	24	177.451	0.334066					244	273	386.59	47.8	3.8	0.62	155.203
38b	32	0	135	6	100	42	158.439	7.35385									244	273	386.59	47.8	3.8	0.62	155.203
38b	32	0	135	7	100	22							188	31	297.864	0.0704029	244	273	386.59	47.8	3.8	0.62	155.203
39	32	1	100	5	94	12	161.753	6.17143	-134	-17	-230.584	-0.622711					244	273	419.87	140.4	10		142.901
39	32	1	100	6	95	12	163.474	6.17143	-138	-20	-237.467	-0.732601					244	273	419.87	140.4	10		142.901
39	32	1	100	7	100	23	172.078	11.8286	-91	-45	-156.591	-1.64835					244	273	419.87	140.4	10		142.901

## Sheet: R2-4 (ROI 1) transversal
Patientnumber	gestational week	gestational day	frames per second	Region of Interest	Time to peak velocity [pixel]	Peak velocity [pixel]	Time to peak velocity [ms]	Peak velocity [mm/s]	Time to peak displacement [pixel]	Peak displacement [pixel]	Time to peak displacement [ms]	Peak displacement [mm]	Time to peak strain [pixel]	Peak strain [pixel]	Time to peak strain [ms]	Peak strain [1/strain]	xaxis [pixel]	yaxis of [pixel]	xaxis [ms]	yaxis [mm/s]	yaxis [mm]	yaxis [1/strain]	heart rate [1/min]
1	19	6	158	2	96	98	166.706	30.6564	122	79	211.855	1.38901	128	75	222.274	0.417582	244	273	423.71	85.4	4.8	1.52	141.606
1	19	6	158	3	99	98	171.915	30.6564	121	83	210.118	1.45934	131	86	227.484	0.478828	244	273	423.71	85.4	4.8	1.52	141.606
1	19	6	158	4	96	135	166.706	42.2308	125	115	217.065	2.02198	128	73	222.274	0.406447	244	273	423.71	85.4	4.8	1.52	141.606
5	20	4	156	2	100	130	165.102	26.9524	119	83	196.472	0.790476	123	97	203.076	0.248718	244	273	402.85	56.6	2.6	0.7	148.939
5	20	4	156	3	108	82	178.311	17.0007	115	73	189.868	0.695238	119	33	196.472	0.0846154	244	273	402.85	56.6	2.6	0.7	148.939
5	20	4	156	4	112	134	184.915	27.7817	115	107	189.868	1.01905	119	31	196.472	0.0794872	244	273	402.85	56.6	2.6	0.7	148.939
6	20	5	155	2	92	123	150.416	29.6647	103	53	168.401	1.01324	115	123	188.02	0.443162	244	272	398.93	65.6	5.2	0.98	150.402
6	20	5	155	3	95	105	155.321	25.3235	105	42	171.671	0.802941	117	98	191.29	0.353088	244	272	398.93	65.6	5.2	0.98	150.402
6	20	5	155	4	80	40	130.797	9.64706	109	16	178.211	0.305882	114	12			244	272	398.93	65.6	5.2	0.98	150.402
6c	21	3	158	2	107	124	172.051	29.1765	118	76	189.738	1.17353	125	92	200.994	0.358529	244	272	392.34	64	4.2	1.06	152.929
6c	21	3	158	3	106	133	170.443	31.2941	117	84	188.13	1.29706	126	83	202.602	0.323456	244	272	392.34	64	4.2	1.06	152.929
6c	21	3	158	4	103	68	165.619	16	118	37	189.738	0.571324	139	24	223.505	0.0935294	244	272	392.34	64	4.2	1.06	152.929
9	21	0	96	2	86	26	146.715	6.51912									244	272	416.26	68.2	6	0.7	144.141
9	21	0	96	3		14											244	272	416.26	68.2	6	0.7	144.141
9	21	0	96	4	86	42	146.715	10.5309		4			128	35	218.366	0.0900735	244	272	416.26	68.2	6	0.7	144.141
10	21	1	168	2	87	33	140.348	11.8703	95	21	153.254	0.353846	185	29	298.441	0.144469	244	273	393.62	98.2	4.6	1.36	152.431
10	21	1	168	3	101	64	162.933	23.0212	108	59	174.225	0.994139	121	71	195.197	0.3537	244	273	393.62	98.2	4.6	1.36	152.431
10	21	1	168	4	93	93	150.027	33.4527	118	99	190.357	1.66813	153	87	246.819	0.433407	244	273	393.62	98.2	4.6	1.36	152.431
11	21	3	162	2	89	31	155.538	7.22574					123	21	214.958	0.105	244	272	426.42	63.4	5	1.36	140.706
11	21	3	162	3	111	94	193.986	21.9103	121	38	211.462	0.698529	132	60	230.686	0.3	244	272	426.42	63.4	5	1.36	140.706
11	21	3	162	4	107	73	186.996	17.0154	121	36	211.462	0.661765	132	56	230.686	0.28	244	272	426.42	63.4	5	1.36	140.706
12	21	5	146	2	92	128	151.894	75.6706	118	135	194.821	4.16912	123	136	203.076	0.98	244	272	402.85	160.8	8.4	1.96	148.939
12	21	5	146	3	104	86	171.707	50.8412	115	73	189.868	2.25441	129	113	212.982	0.814265	244	272	402.85	160.8	8.4	1.96	148.939
12	21	5	146	4	99.01	135.01	163.468	79.8147	117	136	193.17	4.2	125	120	206.378	0.864706	244	272	402.85	160.8	8.4	1.96	148.939
16	22	3	145	2	92	61	153.602	16.8923					162	35	270.474	0.128205	244	273	407.38	75.6	4.6	1	147.283
16	22	3	145	3	96	97	160.281	26.8615	108	32	180.316	0.539194	125	30	208.699	0.10989	244	273	407.38	75.6	4.6	1	147.283
16	22	3	145	4	84	59	140.246	16.3385					171	48	285.5	0.175824	244	273	407.38	75.6	4.6	1	147.283
17	22	4	143	2	71	42	113.844	9.50769									244	273	391.24	61.8	5.4	1.84	153.359
17	22	4	143	3	70	62	112.241	14.0352	90	28	144.31	0.553846	113	21	181.189	0.141538	244	273	391.24	61.8	5.4	1.84	153.359
17	22	4	143	4	82	55	131.482	12.4505	90	35	144.31	0.692308	101	40	161.948	0.269597	244	273	391.24	61.8	5.4	1.84	153.359
21	24	3	132	2	73	93	122.281	12.1956	168	98	281.414	0.574359	128	60	214.41	0.127473	244	273	408.72	35.8	1.6	0.58	146.8
21	24	3	132	3	82	73	137.357	9.57289	112	75	187.609	0.43956					244	273	408.72	35.8	1.6	0.58	146.8
21	24	3	132	4	79	117	132.331	15.3429	109	121	182.584	0.709158	168	42	281.414	0.0892308	244	273	408.72	35.8	1.6	0.58	146.8
24	26	5	112	2	89	70	153.591	23.8974	111	24	191.557	0.896703	131	89	226.072	0.312967	244	273	421.08	93.2	10.2	0.96	142.491
24	26	5	112	3	89	36	153.591	12.2901	109	18	188.105	0.672527	118	58	203.637	0.203956	244	273	421.08	93.2	10.2	0.96	142.491
24	26	5	112	4	97	28	167.397	9.55897	113	15	195.008	0.56044	123	22	212.266	0.0773626	244	273	421.08	93.2	10.2	0.96	142.491
26	27	3	126	2	88	135	145.705	81.8901	108	116	178.82	3.56923	129	136	213.59	1.39487	244	273	404	165.6	8.4	2.8	148.515
26	27	3	126	3	97	121	160.607	73.3978	101	97	167.23	2.98462	116	114	192.066	1.16923	244	273	404	165.6	8.4	2.8	148.515
26	27	3	126	4	82	103	135.77	62.4791	106	92	175.508	2.83077	111	80	183.787	0.820513	244	273	404	165.6	8.4	2.8	148.515
28	28	3	132	2	103	107	176.375	22.4974	119	42	203.773	0.707692	147	29	251.719	0.0786081	244	273	417.82	57.4	4.6	0.74	143.603
28	28	3	132	3	91	40	155.826	8.41026	119	18	203.773	0.303297	132	28	226.034	0.0758974	244	273	417.82	57.4	4.6	0.74	143.603
28	28	3	132	4	92	78	157.539	16.4	120	30	205.485	0.505495	130	35	222.609	0.0948718	244	273	417.82	57.4	4.6	0.74	143.603
29	28	6	129	2	81	112	133.776	44.9641	108	107	178.368	1.88132	128	94	211.399	0.564689	244	273	402.98	109.6	4.8	1.64	148.891
29	28	6	129	3	80	134	132.125	53.7963	108	136	178.368	2.39121	128	36	211.399	0.216264	244	273	402.98	109.6	4.8	1.64	148.891
29	28	6	129	4	85	91	140.382	36.5333	112	78	184.974	1.37143	127	83	209.748	0.498608	244	273	402.98	109.6	4.8	1.64	148.891
30	28	3	138	2	71	94	109.465	31.5399	85	35	131.05	0.641026	95	136	146.467	0.408498	244	273	376.19	91.6	5	0.82	159.494
30	28	3	138	3	76	86	117.174	28.8557	93	43	143.384	0.787546	104	23	160.343	0.0690842	244	273	376.19	91.6	5	0.82	159.494
30	28	3	138	4	71	42	109.465	14.0923	94	16	144.926	0.29304	155	75	238.973	0.225275	244	273	376.19	91.6	5	0.82	159.494
35	30	3	122	2	105	136	191.087	32.8791	125	91	227.485	1.33333	138	136	251.143	0.488205	244	273	444.05	66	4	0.98	135.12
35	30	3	122	3	109	52	198.367	12.5714					131	20	238.404	0.0717949	244	273	444.05	66	4	0.98	135.12
35	30	3	122	4	100	56	181.988	13.5385					132	14	240.224	0.0502564	244	273	444.05	66	4	0.98	135.12
36	31	3	100	2	90	85	161.93	23.663	109	39	196.115	0.914286	123	70	221.304	0.389744	244	273	439.01	76	6.4	1.52	136.671
36	31	3	100	3	91	52	163.729	14.4762	105	34	188.918	0.79707	117	53	210.509	0.295092	244	273	439.01	76	6.4	1.52	136.671
36	31	3	100	4	95	84	170.926	23.3846	111	51	199.714	1.1956	123	48	221.304	0.267253	244	273	439.01	76	6.4	1.52	136.671
37	31	0	102	2	88	122	159.789	38.5216	115	118	208.815	2.16117	131	136	237.867	0.587839	244	273	443.05	86.2	5	1.18	135.425
37	31	0	102	3	93	127	168.867	40.1004	111	107	201.551	1.95971	120	88	217.893	0.380366	244	273	443.05	86.2	5	1.18	135.425
37	31	0	102	4	93	110	168.867	34.7326	118	120	214.262	2.1978	169	61	306.867	0.263663	244	273	443.05	86.2	5	1.18	135.425
40	32	5	131	2	86	70	129.497	35.3333	106	28	159.613	1.04615	122	116	183.705	0.407912	244	273	367.41	137.8	10.2	0.96	163.305
40	32	5	131	3	87	42	131.003	21.2	106	14	159.613	0.523077	118	37	177.682	0.13011	244	273	367.41	137.8	10.2	0.96	163.305
40	32	5	131	4	73	34	109.922	17.1619	96	8	144.555	0.298901	169	38	254.477	0.133626	244	273	367.41	137.8	10.2	0.96	163.305

## Sheet: R5-7 (ROI 2) transversal
Patientnumber	gestational week	gestational day	frames per second	Region of Interest	Time to peak velocity [pixel]	Peak velocity [pixel]	Time to peak velocity [ms]	Peak velocity [mm/s]	Time to peak displacement [pixel]	Peak displacement [pixel]	Time to peak displacement [ms]	Peak displacement [mm]	Time to peak strain [pixel]	Peak strain [pixel]	Time to peak strain [ms]	Peak strain [1/strain]	xaxis [pixel]	yaxis of [pixel]	xaxis [ms]	yaxis [mm/s]	yaxis [mm]	yaxis [1/strain]	heart rate [1/min]
1	19	6	158	5	85	48	147.604	15.0154	102	9			107	31	185.807	0.172601	244	273	423.71	85.4	4.8	1.52	141.606
1	19	6	158	6	99	40	171.915	12.5128	112	14	194.49	0.246154	88	28	152.813	0.155897	244	273	423.71	85.4	4.8	1.52	141.606
1	19	6	158	7	99	22	171.915	6.88205	105	16	182.334	0.281319	88	35	152.813	0.194872	244	273	423.71	85.4	4.8	1.52	141.606
5	20	4	156	5	103	84	170.056	17.4154	123	32	203.076	0.304762	134	72	221.237	0.184615	244	273	402.85	56.6	2.6	0.7	148.939
5	20	4	156	6	169	37	279.023	7.67106	123	21	203.076	0.2					244	273	402.85	56.6	2.6	0.7	148.939
5	20	4	156	7	169	34	279.023	7.04908									244	273	402.85	56.6	2.6	0.7	148.939
6	20	5	155	5	72	13											244	272	398.93	65.6	5.2	0.98	150.402
6	20	5	155	6	92	30	150.416	7.23529		10			109	19	178.211	0.0684559	244	272	398.93	65.6	5.2	0.98	150.402
6	20	5	155	7	92	22	150.416	5.30588									244	272	398.93	65.6	5.2	0.98	150.402
6c	21	3	158	5	103	48	165.619	11.2941									244	272	392.34	64	4.2	1.06	152.929
6c	21	3	158	6	99	37	159.187	8.70588	154	16	247.624	0.247059	117	17	188.13	0.06625	244	272	392.34	64	4.2	1.06	152.929
6c	21	3	158	7	99	29	159.187	6.82353	180	10							244	272	392.34	64	4.2	1.06	152.929
9	21	0	96	5	99	131	168.892	32.8463	115	83	196.188	1.83088	129	87	220.072	0.223897	244	272	416.26	68.2	6	0.7	144.141
9	21	0	96	6	93	72	158.656	18.0529	114	51			140	89	238.838	0.229044	244	272	416.26	68.2	6	0.7	144.141
9	21	0	96	7	93	51	158.656	12.7875	101	18	172.304	0.397059	147	45	250.78	0.115809	244	272	416.26	68.2	6	0.7	144.141
10	21	1	168	5	75	69	120.99	24.8198									244	273	393.62	98.2	4.6	1.36	152.431
10	21	1	168	6	86	134	138.735	48.2007	123	111	198.423	1.87033	127	131	204.876	0.652601	244	273	393.62	98.2	4.6	1.36	152.431
10	21	1	168	7	90	86	145.188	30.9348	114	106	183.904	1.78608	138	42	222.621	0.209231	244	273	393.62	98.2	4.6	1.36	152.431
11	21	3	162	5	107	25	186.996	5.82721	167	34	291.853	0.625					244	272	426.42	63.4	5	1.36	140.706
11	21	3	162	6	107	95	186.996	22.1434	120	44	209.715	0.808824	121	36	211.462	0.18	244	272	426.42	63.4	5	1.36	140.706
11	21	3	162	7	107	83	186.996	19.3463	111	32	193.986	0.588235	120	41	209.715	0.205	244	272	426.42	63.4	5	1.36	140.706
12	21	5	146	5													244	272	402.85	160.8	8.4	1.96	148.939
12	21	5	146	6		5											244	272	402.85	160.8	8.4	1.96	148.939
12	21	5	146	7	96	12	158.498	7.09412									244	272	402.85	160.8	8.4	1.96	148.939
16	22	3	145	5	88	134	146.924	37.1077	118	128	197.012	2.15678					244	273	407.38	75.6	4.6	1	147.283
16	22	3	145	6	93	134	155.272	37.1077	115	103	192.003	1.73553	125	80	208.699	0.29304	244	273	407.38	75.6	4.6	1	147.283
16	22	3	145	7	81	75	135.237	20.7692	94	52	156.941	0.87619	142	79	237.082	0.289377	244	273	407.38	75.6	4.6	1	147.283
17	22	4	143	5	79	18			112	8							244	273	391.24	61.8	5.4	1.84	153.359
17	22	4	143	6	79	130.02	126.672	29.4331	91	51	145.913	1.00879	92	22	147.517	0.148278	244	273	391.24	61.8	5.4	1.84	153.359
17	22	4	143	7	75	127	120.258	28.7495	84	59	134.689	1.16703	92	78	147.517	0.525714	244	273	391.24	61.8	5.4	1.84	153.359
21	24	3	132	5	91	35							108	34	180.909	0.0722344	244	273	408.72	35.8	1.6	0.58	146.8
21	24	3	132	6	79	92	132.331	12.0645	96	105	160.808	0.615385	105	81	175.884	0.172088	244	273	408.72	35.8	1.6	0.58	146.8
21	24	3	132	7	79	80	132.331	10.4908	90	65	150.757	0.380952	137	101	229.486	0.214579	244	273	408.72	35.8	1.6	0.58	146.8
24	26	5	112	5	79	23	136.333	7.85201									244	273	421.08	93.2	10.2	0.96	142.491
24	26	5	112	6	85	21	146.688	7.16923									244	273	421.08	93.2	10.2	0.96	142.491
24	26	5	112	7	84	27	144.962	9.21758					110	38	189.831	0.133626	244	273	421.08	93.2	10.2	0.96	142.491
26	27	3	126	5	25	12	41.3934	7.27912									244	273	404	165.6	8.4	2.8	148.515
26	27	3	126	6	101	14	167.23	8.49231		3							244	273	404	165.6	8.4	2.8	148.515
26	27	3	126	7	98	32	162.262	19.411	109	14	180.475	0.430769	114	8	188.754	0.0820513	244	273	404	165.6	8.4	2.8	148.515
28	28	3	132	5	86	117	147.264	24.6	113	80	193.499	1.34799					244	273	417.82	57.4	4.6	0.74	143.603
28	28	3	132	6	85	91	145.552	19.1333	123	79	210.622	1.33114					244	273	417.82	57.4	4.6	0.74	143.603
28	28	3	132	7	51	82	87.3312	17.241	110	48	188.361	0.808791	143	58	244.87	0.157216	244	273	417.82	57.4	4.6	0.74	143.603
29	28	6	129	5	90	33	148.64	13.2484	102	26	168.459	0.457143					244	273	402.98	109.6	4.8	1.64	148.891
29	28	6	129	6	84	26	138.731	10.4381	85	25	140.382	0.43956	114	18	188.278	0.108132	244	273	402.98	109.6	4.8	1.64	148.891
29	28	6	129	7	81	88	133.776	35.3289	93	71	153.595	1.24835	103	68	170.11	0.408498	244	273	402.98	109.6	4.8	1.64	148.891
30	28	3	138	5	48	68	74.0046	22.8161	54	54	83.2552	0.989011					244	273	376.19	91.6	5	0.82	159.494
30	28	3	138	6	81	22	124.883	7.38168	98	27	151.093	0.494505					244	273	376.19	91.6	5	0.82	159.494
30	28	3	138	7	81	66	124.883	22.1451	93	52	143.384	0.952381	100	48	154.176	0.144176	244	273	376.19	91.6	5	0.82	159.494
35	30	3	122	5	108	28	196.547	6.76923	118	37	214.745	0.542125	15	15	27.2982	0.0538462	244	273	444.05	66	4	0.98	135.12
35	30	3	122	6	109	36	198.367	8.7033	118	44	214.745	0.644689					244	273	444.05	66	4	0.98	135.12
35	30	3	122	7	114	105	207.466	25.3846	118	66	214.745	0.967033	137	37	249.323	0.132821	244	273	444.05	66	4	0.98	135.12
36	31	3	100	5	90	60	161.93	16.7033	115	14	206.91	0.328205	123	39	221.304	0.217143	244	273	439.01	76	6.4	1.52	136.671
36	31	3	100	6	101	58	181.721	16.1465	109	40	196.115	0.937729	123	9	221.304	0.0501099	244	273	439.01	76	6.4	1.52	136.671
36	31	3	100	7	100	135	179.922	37.5824	103	67	185.32	1.5707	107	75	192.517	0.417582	244	273	439.01	76	6.4	1.52	136.671
37	31	0	102	5	109	134	197.92	42.3106	118	136	214.262	2.49084	137	81	248.762	0.35011	244	273	443.05	86.2	5	1.18	135.425
37	31	0	102	6	104	17	188.841	5.36777					81	21	147.078	0.0907692	244	273	443.05	86.2	5	1.18	135.425
37	31	0	102	7	104	54	188.841	17.0505	125	16	226.972	0.29304					244	273	443.05	86.2	5	1.18	135.425
40	32	5	131	5	62	47	93.3583	23.7238	107	38	161.118	1.41978					244	273	367.41	137.8	10.2	0.96	163.305
40	32	5	131	6	88	80	132.509	40.381	106	35	159.613	1.30769	128	51	192.74	0.179341	244	273	367.41	137.8	10.2	0.96	163.305
40	32	5	131	7	82	77	123.474	38.8667	101	26	152.084	0.971429	108	32	162.624	0.112527	244	273	367.41	137.8	10.2	0.96	163.305
